# Supplementary material for: Metabolic and Proteomic Profiling of Diapause in the Aphid Parasitoid Praon volucre
Source: PLoS One. 2012 Feb 28;7(2):e32606. doi: 10.1371/journal.pone.0032606 (PMC3289662; doi:10.1371/journal.pone.0032606)
Supplement: Table S1 — List of the identified proteins. The following information is displayed in the table: Spot Numb (Decyder master gel spot number); Cmpd. (DataAnalysis compound number), m/z meas. (m/z measured), Mr calc. (Mr calculated), z (charge), Δ m/z (m/z deviation) [ppm], RMS90 (root mean square) [ppm], Rt (retention time) [min], scores (individual mascot ion score), Peptide sequence (sequence of the identified peptide), Accession (NCBI accession number), Protein (Protein Name). (XLSX) [file pone.0032606.s001.xlsx]

## Sheet: Feuil1
Supplementary Table 1: List of the identified proteins. Following information is displayed: Spot Numb (Decyder master gel spot number); Cmpd. (DataAnalysis compound number), m/z meas. (m/z measured), Mr calc. (Mr calculated), z (charge), Δ m/z [ppm] (m/z deviation in ppm), RMS90 [ppm] (root mean square), Rt [min] (retention time), scores (individual mascot ion score), Peptide sequence (sequence o…
Spot Numb	Cmpd.	m/z meas.	Mr calc.	z	Δ m/z [ppm]	RMS90 [ppm]	Rt [min]	Scores	Peptide sequence	Accession	Protein
Spot#364	846	692.8300	1383.6670	2	-15.59	40.76	39.60	79.1	R.NALEEYVYDLR.S	gi|345486799	PREDICTED: heat shock 70 kDa protein 4L-like isoform 1 [Nasonia vitripennis]
Spot#453	141	826.3930	1650.7957	2	-14.67	47.37	31.20	79.7	R.VINQILTEMDGMGAK.K	gi|156548829	PREDICTED: transitional endoplasmic reticulum ATPase TER94-like
	5	453.1860	904.4250	2	-74.55	221.46	23.60	30.2	R.SVSDNDIR.K	gi|156548829	PREDICTED: transitional endoplasmic reticulum ATPase TER94-like
	756	942.0280	1881.9183	2	65.39	54.24	44.40	75	R.SAAPCVLFFDELDSIAK.S	gi|156548829	PREDICTED: transitional endoplasmic reticulum ATPase TER94-like
	565	778.9430	1555.8498	2	13.92	49.94	40.50	67.8	R.LDQLIYIPLPDEK.S	gi|156548829	PREDICTED: transitional endoplasmic reticulum ATPase TER94-like
	88	823.3600	1644.7930	2	-53.16	56.80	29.80	92.2	R.KYEMFAQTLQQSR.G	gi|156548829	PREDICTED: transitional endoplasmic reticulum ATPase TER94-like
	201	815.4230	1628.7981	2	20.46	63.34	32.40	84.8	R.KYEMFAQTLQQSR.G	gi|156548829	PREDICTED: transitional endoplasmic reticulum ATPase TER94-like
	329	740.8320	1479.7677	2	-79.80	74.46	35.40	77.3	R.IVSQLLTLMDGMK.Q	gi|156548829	PREDICTED: transitional endoplasmic reticulum ATPase TER94-like
	672	724.9760	1447.7779	2	110.08	65.27	42.50	83.6	R.IVSQLLTLMDGMK.Q	gi|156548829	PREDICTED: transitional endoplasmic reticulum ATPase TER94-like
	271	626.3050	1250.6118	2	-13.04	110.52	34.00	54.7	R.GVLFYGPPGCGK.T	gi|156548829	PREDICTED: transitional endoplasmic reticulum ATPase TER94-like
	302	586.8490	1171.6601	2	19.88	90.71	34.80	47.1	R.GILLYGPPGTGK.T	gi|156548829	PREDICTED: transitional endoplasmic reticulum ATPase TER94-like
	742	1128.6080	2255.1296	2	31.81	38.21	44.00	84.4	R.AVANETGAFFFLINGPEIMSK.L	gi|156548829	PREDICTED: transitional endoplasmic reticulum ATPase TER94-like
	200	895.9940	1789.8417	2	73.51	42.67	32.40	94.7	K.VTHGFSGADITEICQR.A	gi|156548829	PREDICTED: transitional endoplasmic reticulum ATPase TER94-like
	418	526.3390	1050.5168	2	139.31	142.65	37.30	73.8	K.MDELQLFR.G	gi|156548829	PREDICTED: transitional endoplasmic reticulum ATPase TER94-like
	13	538.2920	1074.5306	2	36.13	236.20	25.30	75.8	K.LAGESESNLR.K	gi|156548829	PREDICTED: transitional endoplasmic reticulum ATPase TER94-like
	675	976.4970	1950.9146	2	33.22	80.24	42.60	68.2	K.GPELLTMWFGESEANVR.D	gi|156548829	PREDICTED: transitional endoplasmic reticulum ATPase TER94-like
	25	411.7030	821.3854	2	7.33	190.16	26.40	44.2	K.FGMQPSR.G	gi|156548829	PREDICTED: transitional endoplasmic reticulum ATPase TER94-like
	1	419.7030	837.3803	2	13.25	437.48	23.00	41.3	K.FGMQPSR.G	gi|156548829	PREDICTED: transitional endoplasmic reticulum ATPase TER94-like
	18	419.3120	836.5232	2	102.83	314.72	25.50	46.8	K.AIGVKPPR.G	gi|156548829	PREDICTED: transitional endoplasmic reticulum ATPase TER94-like
	211	782.9470	1563.7715	2	68.92	61.71	32.70	94.2	K.AIANECQANFISVK.G	gi|156548829	PREDICTED: similar to ENSANGP00000022801 [Nasonia vitripennis]
Spot#579	3	356.7420	711.4755	2	-8.54	224.76	18.00	35.9	R.RPAIKK.N	gi|156544844	PREDICTED: similar to ankyrin repeat protein, putative [Nasonia vitripennis]
Spot#650	433	822.9490	1643.8407	2	26.00	141.01	35.80	68.6	R.YILYGSSNIVTGETK.S	gi|153792203	vesicle amine transport protein [Bombyx mori]
Spot#660	83	365.7520	729.4021	2	119.42	335.95	23.90	30.4	K.QVENLK.K	gi|156537091	PREDICTED: similar to GA17549-PA [Nasonia vitripennis]
Spot#822	607	520.8590	1039.6641	2	37.74	121.70	38.50	57.5	K.TISIKVPALV.	gi|67043753	Aldehyde dehydrogenase isoform B (Fragment) OS=Lysiphlebus testaceipes PE=2 SV=1
	45	731.8720	1461.7059	2	16.05	62.40	23.00	88.3	K.SGKDEGATVVTGGER.Q	gi|67043753	Aldehyde dehydrogenase isoform B (Fragment) OS=Lysiphlebus testaceipes PE=2 SV=1
	74	595.8260	1189.5575	2	67.10	88.73	24.70	63.8	K.DEGATVVTGGER.Q	gi|67043753	Aldehyde dehydrogenase isoform B (Fragment) OS=Lysiphlebus testaceipes PE=2 SV=1
Spot#904	214	513.3530	1024.6029	2	86.22	152.37	30.50	50.9	K.IGGIGTVPVGR.V	gi|307095929	elongation factor 1-alpha [Nasonia vitripennis]
Spot#914	546	621.3610	1240.6452	2	50.10	67.10	37.20	92.5	R.YFQLTEVVSR.C	gi|328786624	PREDICTED: apolipoprotein D-like isoform 2 [Apis mellifera]
	10	459.7120	917.4567	2	-51.35	198.23	19.80	66	R.VSNEVTNR.F	gi|328786624	PREDICTED: apolipoprotein D-like isoform 2 [Apis mellifera]
	637	635.3730	1268.6190	2	88.52	112.41	39.40	64.4	K.FLGVWYEAER.Y	gi|328786624	PREDICTED: apolipoprotein D-like isoform 2 [Apis mellifera]
Spot#969	401	977.5590	1953.0571	2	23.69	48.34	33.90	61.1	R.VAPEEHPVLLTEAPLNPK.A	gi|254910943	actin related protein 1 [Nasonia vitripennis]
	675	1051.2340	3150.6350	3	14.33	82.39	40.40	33.7	R.TTGIVLDSGDGVSHTVPIYEGYALPHAILR.L	gi|254910943	actin related protein 1 [Nasonia vitripennis]
	247	774.9240	1547.8051	2	18.27	54.66	30.10	76.7	R.MQKEITALAPSTMK.I	gi|254910943	actin related protein 1 [Nasonia vitripennis]
	651	542.0470	1622.8338	3	175.52	265.51	39.90	35	R.LDLAGRDLTDYLMK.I	gi|254910943	actin related protein 1 [Nasonia vitripennis]
	93	789.6930	2366.0631	3	-2.50	85.87	25.30	63.1	R.HQGVMVGMGQKDSYVGDEAQSK.R	gi|254910943	actin related protein 1 [Nasonia vitripennis]
	70	586.2990	1170.5638	2	16.77	54.48	24.50	52.5	R.HQGVMVGMGQK.D	gi|254910943	actin related protein 1 [Nasonia vitripennis]
	14	594.3120	1186.5587	2	42.70	93.11	20.60	45.6	R.HQGVMVGMGQK.D	gi|254910943	actin related protein 1 [Nasonia vitripennis]
	5	602.3180	1202.5536	2	56.31	61.49	18.90	37.2	R.HQGVMVGMGQK.D	gi|254910943	actin related protein 1 [Nasonia vitripennis]
	32	594.2980	1186.5587	2	19.14	64.04	22.30	54.7	R.HQGVMVGMGQK.D	gi|254910943	actin related protein 1 [Nasonia vitripennis]
	179	566.7800	1131.5197	2	22.76	115.87	28.30	61.2	R.GYSFTTTAER.E	gi|254910943	actin related protein 1 [Nasonia vitripennis]
	322	599.9110	1197.6982	2	91.04	121.88	32.00	57.6	R.AVFPSIVGRPR.H	gi|254910943	actin related protein 1 [Nasonia vitripennis]
	601	896.0420	1789.8846	2	103.13	98.49	38.70	69	K.SYELPDGQVITIGNER.F	gi|254910943	actin related protein 1 [Nasonia vitripennis]
	123	758.8410	1515.6954	2	-18.41	102.17	26.50	31.2	K.QEYDESGPSIVHR.K	gi|254910943	actin related protein 1 [Nasonia vitripennis]
	301	758.3790	1514.7419	2	1.03	49.42	31.60	58.1	K.IWHHTFYNELR.V	gi|254910943	actin related protein 1 [Nasonia vitripennis]
	163	518.8650	1035.6441	2	68.79	147.28	28.00	37.5	K.IKIIAPPER.K	gi|254910943	actin related protein 1 [Nasonia vitripennis]
	28	462.2780	922.5600	2	-20.07	120.38	22.20	34.1	K.IIAPPERK.Y	gi|254910943	actin related protein 1 [Nasonia vitripennis]
	276	581.3150	1160.6111	2	3.73	103.27	30.90	33.1	K.EITALAPSTMK.I	gi|254910943	actin related protein 1 [Nasonia vitripennis]
	21	677.8380	1353.6161	2	33.47	71.77	21.80	67.1	K.DSYVGDEAQSKR.G	gi|254910943	actin related protein 1 [Nasonia vitripennis]
	69	488.7550	975.4410	2	55.69	107.94	24.50	85.2	K.AGFAGDDAPR.A	gi|254910943	actin related protein 1 [Nasonia vitripennis]
Spot#993	369	919.4450	1836.8425	2	17.94	58.94	38.50	69.4	K.NRDNNCGIASSASYPLV.	gi|237761900	cathepsin-L [Blattella germanica]
	105	553.2800	1104.5161	2	26.48	69.11	30.60	65.5	K.YEMGLVSYK.L	gi|164420679	fibroinase [Bombyx mori]
Spot#995	274	561.3650	1120.6128	2	91.41	84.69	31.70	73	R.LGLTEYQAVK.E	gi|156545978	PREDICTED: similar to arginine kinase-like protein [Nasonia vitripennis]
	92	678.6510	2032.9450	3	-6.80	80.79	26.40	101.4	R.GTRGEHTEAEGGIYDISNK.R	gi|156545978	PREDICTED: similar to arginine kinase-like protein [Nasonia vitripennis]
	145	629.3750	1256.7089	2	21.13	47.86	28.40	56.5	R.RLVTAVNDIEK.R	gi|156545978	PREDICTED: similar to arginine kinase-like protein [Nasonia vitripennis]
	181	551.3330	1100.6077	2	39.64	138.35	29.20	51.1	R.LVTAVNDIEK.R	gi|156545978	PREDICTED: similar to arginine kinase-like protein [Nasonia vitripennis]
	499	574.3980	1146.6073	2	151.57	131.61	36.80	55.4	K.LIDDHFLFK.E	gi|156545978	PREDICTED: similar to arginine kinase-like protein [Nasonia vitripennis]
	761	1179.4930	2357.2301	2	-109.63	38.41	42.10	31.9	R.LGLTEYQAVKEMHDGIAELIK.I	gi|156545978	PREDICTED: similar to arginine kinase-like protein [Nasonia vitripennis]
	31	489.8420	977.6022	2	68.65	215.04	23.80	35.3	R.ASVHIKVPK.L	gi|156545978	PREDICTED: similar to arginine kinase-like protein [Nasonia vitripennis]
	126	629.4060	1256.7089	2	70.39	126.40	27.80	73.5	R.LVTAVNDIEKR.I	gi|156545978	PREDICTED: similar to arginine kinase-like protein [Nasonia vitripennis]
	134	860.4220	1718.7748	2	31.78	49.02	28.10	84.4	R.GEHTEAEGGIYDISNK.R	gi|156545978	PREDICTED: similar to arginine kinase-like protein [Nasonia vitripennis]
	301	609.2990	1216.5798	2	2.98	83.67	32.40	36.3	K.GTFYPLTGMSK.E	gi|156545978	PREDICTED: similar to arginine kinase-like protein [Nasonia vitripennis]
	435	601.3440	1200.5849	2	73.63	77.24	35.50	37.1	K.GTFYPLTGMSK.E	gi|156545978	PREDICTED: similar to arginine kinase-like protein [Nasonia vitripennis]
	807	916.0350	1829.9134	2	77.52	92.43	43.00	52.8	R.FGFLTFCPTNLGTTVR.A	gi|156545978	PREDICTED: similar to arginine kinase-like protein [Nasonia vitripennis]
Spot#1314	346	932.5230	1862.9527	2	42.24	28.85	37.90	121.6	R.IVEYTADPVNGFNAVVR.R	gi|322800736	hypothetical protein SINV_09509 [Solenopsis invicta]
	314	941.4590	1880.8864	2	9.04	86.45	37.00	82.6	R.DGDAVRGSYSLLEADGTR.R	gi|289684255	cuticular protein RR-2 family member 14 [Nasonia vitripennis]
Spot#1463	17	336.2430	670.4741	2	-4.01	427.38	22.50	31	R.KILLGK.	gi|156551940	PREDICTED: similar to putative muscular protein 20 [Nasonia vitripennis]
	112	672.3490	1342.7205	2	-27.54	90.88	28.10	62.8	K.AGQTVIGLQAGSNK.G	gi|156551940	PREDICTED: similar to putative muscular protein 20 [Nasonia vitripennis]
Spot#1666	410	665.8910	1329.6421	2	94.13	79.09	30.60	79.5	R.VVDLMAHMASKE.-	gi|195581334	GD10219 [Drosophila simulans]
	758	882.3850	1762.7951	2	-22.47	58.36	38.30	104.3	K.LISWYDNEFGYSNR.V	gi|195581334	GD10219 [Drosophila simulans]
